# Supplementary material for: Are Self-Efficacy Gains of University Students in Adapted Physical Activity Influenced by Online Teaching Derived From the COVID-19 Pandemic?
Source: Front Psychol. 2021 Apr 9;12:654157. doi: 10.3389/fpsyg.2021.654157 (PMC8062798; doi:10.3389/fpsyg.2021.654157)
Supplement: Supplementary file 1 [file Table_1.XLSX]

## Sheet: Hoja1
Group	Age	Training	Experience	Intellectual_PRE	Intellectual_POST	Physical_PRE	Physical_POST	Visual_PRE	Visual_POST
Pre-Pandemic	20-22	Si	Si	3	3.64	2.92	3.42	2.5	3.5
Pre-Pandemic	26-28	No	No	3.27	3.64	3.08	3.17	2.7	3.6
Pre-Pandemic	26-28	No	No	3.09	3.91	3.33	3.92	3.3	4.3
Pre-Pandemic	23-25	Si	Si	3.45	4	3.75	4	3.6	4.2
Pre-Pandemic	26-28	No	No	1.73	3	1.67	2.92	1.4	3.1
Pre-Pandemic	20-22	No	No	3.27	3.55	2.75	3	2.7	3.3
Pre-Pandemic	20-22			2.36	3.73	2.08	3.83	2.5	4.8
Pre-Pandemic	23-25	Si	Si	2.82	4	3	4.42	2.3	4.3
Pre-Pandemic	20-22	No	No	2.09	4.36	3.5	4.33	2.4	4.1
Pre-Pandemic	20-22	No	Si	2.36	3.82	3.33	3.92	3.6	4.5
Pre-Pandemic	20-22	No	No	3.27	4.45	3.42	4.42	3.6	4.7
Pre-Pandemic	20-22			2.64	3.73	3.33	3.5	2.4	3.6
Pre-Pandemic	23-25	No	No	2.27	4.18	2.42	4.42	2.4	4.22
Pre-Pandemic	20-22	Si	Si	3.36	4.18	3.25	4.58	3.3	5
Pre-Pandemic	20-22	Si	Si	2.18	3.27	1.92	2.67	1.9	2.5
Pre-Pandemic	20-22	No	No	1.91	3.64	2.17	4	1.8	4.3
Pre-Pandemic	20-22	No	Si	2.27	3.27	2.92	3.75	2.5	3.7
Pre-Pandemic	20-22	No	Si	2.73	3.55	2.25	3.58	2.2	3.6
Pre-Pandemic	23-25			2.27	3.18	2.17	3.5	2	3.3
Pre-Pandemic	20-22	No	Si	3	3.82	3.08	4	2.5	4.7
Pre-Pandemic	23-25	Si	Si	2.27	3.55	2.25	3.5	2.7	3.7
Pre-Pandemic	20-22	No	No	3.64	4.36	3.58	4.25	4	4.3
Pre-Pandemic	20-22	No	No	2.45	4	3	4	2.8	4.6
Pre-Pandemic	20-22	No	No	2.73	3	2.5	2.67	2	3
Pre-Pandemic	20-22	No	No	2.55	3.55	2.33	4.67	1.7	2.8
Pre-Pandemic	20-22	No	No	3.45	4	3.08	3.08	2.1	4
Pre-Pandemic	20-22	No	Si	1.64	3.55	2.5	4.08	1.3	3.7
Pre-Pandemic	23-25	No	No	2.27	4.18	2.42	4	1.8	3.8
Pre-Pandemic	20-22			2.55	3.45	2.58	3.58	2.2	3.5
Pre-Pandemic	23-25	Si	No	2.45	3.82	2.67	3.75	2.7	3.9
Pre-Pandemic	20-22	No		2.36	3.36	2.5	3.42	2.7	3.5
Pre-Pandemic	20-22	Si	No	2.45	4.18	2.25	4	2.5	4
Pre-Pandemic	26-28		Si	3.64	3.36	3.5	3.08	3.5	3.5
Pre-Pandemic	20-22	Si	Si	2.55	3.18	3.67	3.42	3.6	3.7
Pre-Pandemic	20-22	No	No	2.73	3.27	2.67	3.67	2.3	3.6
Pre-Pandemic	26-28	No	No	4.09	2	4.33	1.75	4.5	2
Pre-Pandemic	20-22	No	No	2.45	3.36	2.58	3.58	2	3.7
Pre-Pandemic	20-22			1.91	3.45	1.83	3.67	2	3.7
Pre-Pandemic	20-22	No	Si	3	3	2.75	3.5	2.6	3.4
Pre-Pandemic	20-22			2.18	2.73	2.42	3.08	2	3
Pre-Pandemic	20-22	No	No	3.18	3.91	2.42	3.58	2.7	4
Pre-Pandemic	23-25	Si	Si	2.64	3.55	2.42	3.58	2.6	3.7
Pre-Pandemic	20-22	No	No	2.55	4.09	2.58	4.67	2.5	4.5
Pre-Pandemic	20-22	No	No	2.73	3.73	2.58	3.17	2.5	4.1
Pre-Pandemic	20-22	No	Si	3	3.64	2.92	3.42	2.5	3.5
Pre-Pandemic	20-22	No	Si	3.27	3.64	3.08	3.17	2.7	3.6
Pre-Pandemic	20-22			2.18	3.27	1.92	2.67	1.9	2.5
Pre-Pandemic	20-22	No	Si	3.09	3.91	3.33	3.92	3.3	4.3
Pre-Pandemic	23-25	Si	Si	3.45	4	3.75	4	3.6	4.2
Pre-Pandemic	20-22	No	No	1.73	3	1.67	2.92	1.4	3.1
Pre-Pandemic	20-22	No	No	3.27	3.55	2.75	3	2.7	3.3
Pre-Pandemic	20-22	No	No	2.82	4	3	4.42	2.3	4.3
Pre-Pandemic	20-22	No	No	2.09	4.36	3.5	4.33	2.4	4.1
Pre-Pandemic	20-22			3.45	4	3.08	3.08	2.1	4
Pre-Pandemic	20-22	No	No	2.36	3.82	3.33	3.92	3.6	4.5
Pre-Pandemic	20-22	No	Si	3.27	4.45	3.42	4.42	3.6	4.7
Pre-Pandemic	23-25	No	No	2.27	4.18	2.42	4.42	2.4	4.22
Pre-Pandemic	20-22			3.36	4.18	3.25	4.58	3.3	5
Pre-Pandemic	23-25	Si	No	1.91	3.64	2.17	4	1.8	4.3
Pre-Pandemic	20-22	No		2.27	3.27	2.92	3.75	2.5	3.7
Pre-Pandemic	20-22	Si	No	2.73	3.55	2.25	3.58	2.2	3.6
Pre-Pandemic	26-28		Si	3	3.82	3.08	4	2.5	4.7
Pre-Pandemic	20-22	Si	Si	2.27	3.55	2.25	3.5	2.7	3.7
Pre-Pandemic	20-22	No	No	3.64	4.36	3.58	4.25	4	4.3
Pre-Pandemic	26-28	No	No	2.45	4	3	4	2.8	4.6
Pre-Pandemic	20-22	No	No	2.73	3	2.5	2.67	2	3
Pre-Pandemic	23-25			2.55	3.55	2.33	4.67	1.7	2.8
Pre-Pandemic	20-22	No	Si	1.64	3.55	2.5	4.08	1.3	3.7
Pre-Pandemic	20-22			2.27	4.18	2.42	4	1.8	3.8
Pre-Pandemic	20-22	No	No	2.64	3.73	3.33	3.5	2.4	3.6
Pre-Pandemic	26-28	No	Si	2.55	3.45	2.58	3.58	2.2	3.5
Pre-Pandemic	20-22			2.45	3.82	2.67	3.75	2.7	3.9
Pre-Pandemic	23-25	Si	Si	2.36	3.36	2.5	3.42	2.7	3.5
Pre-Pandemic	20-22	No	No	2.45	4.18	2.25	4	2.5	4
Pre-Pandemic	20-22	No	No	3.64	3.36	3.5	3.08	3.5	3.5
Pre-Pandemic	23-25	Si	Si	2.55	3.18	3.67	3.42	3.6	3.7
Pre-Pandemic	23-25	Si		2.73	3.27	2.67	3.67	2.3	3.6
Pre-Pandemic	20-22			4.09	2	4.33	1.75	4.5	2
Pre-Pandemic	23-25	Si	Si	2.45	3.36	2.58	3.58	2	3.7
Pre-Pandemic	20-22	No	No	2.27	3.18	2.17	3.5	2	3.3
Pre-Pandemic	20-22	Si	Si	1.91	3.45	1.83	3.67	2	3.7
Pre-Pandemic	26-28	No	No	3	3	2.75	3.5	2.6	3.4
Pre-Pandemic	26-28	No	No	2.18	2.73	2.42	3.08	2	3
Pre-Pandemic	23-25	Si	Si	3.18	3.91	2.42	3.58	2.7	4
Pre-Pandemic	20-22	No	No	2.36	3.73	2.08	3.83	2.5	4.8
Pre-Pandemic	23-25	Si	Si	2.64	3.55	2.42	3.58	2.6	3.7
Pre-Pandemic	20-22	No	No	2.55	4.09	2.58	4.67	2.5	4.5
Pre-Pandemic	20-22	No	Si	2.73	3.73	2.58	3.17	2.5	4.1
Pandemic	23-25	Si	Si	2.73	3.82	3.5	4	2.3	3.5
Pandemic	23-25	Si		2.45	3.64	2.75	3.92	1.7	3.2
Pandemic	20-22			2.82	4.27	2.58	4.5	3	4.3
Pandemic	23-25	Si	Si	3.36	3.82	2.75	3.92	2.7	3.8
Pandemic	20-22	No	No	2.82	3.82	3.58	3.92	2.9	3.6
Pandemic	20-22	Si	Si	2.27	3.36	2.5	3.33	1.8	2.7
Pandemic	26-28	No	No	3.36	3.73	3.17	4.17	2.9	4.2
Pandemic	26-28	No	No	2.45	4.09	3.25	4.67	2.8	4
Pandemic	23-25	Si	Si	3.82	3.82	3.25	3.92	3.5	3.9
Pandemic	26-28	No	No	2.36	3.73	2	4.33	2.3	4.7
Pandemic	20-22	No	No	2.64	3.45	2.42	3.75	2.7	3.9
Pandemic	23-25	Si	Si	2.55	3.64	2.67	3.92	2.7	3.6
Pandemic	20-22	No	No	3	3.18	2.08	2.92	1.9	2.9
Pandemic	20-22	No	Si	1.73	3.91	1.33	3.92	1.3	4
Pandemic	20-22	No	No	4	4.18	4.08	4.33	3.5	4.2
Pandemic	23-25	No	No	2.45	3.91	3.42	3.58	3	4
Pandemic	20-22	Si	Si	2.09	3.73	2	3.58	1	3.4
Pandemic	20-22	Si	Si	2.82	3.36	3.33	3.17	2.4	3.6
Pandemic	20-22			2.82	3.36	3.33	3.17	2.4	3.6
Pandemic	20-22	No	No	3.45	3.64	3.67	3.75	3	3.9
Pandemic	20-22	No	No	2.73	3.82	3.5	4	2.3	3.5
Pandemic	23-25	No	No	2.45	3.64	2.75	3.92	1.7	3.2
Pandemic	20-22	Si	Si	2.82	4.27	2.58	4.5	3	4.3
Pandemic	20-22	Si	Si	3.36	3.82	2.75	3.92	2.7	3.8
Pandemic	20-22	No	No	2.82	3.82	3.58	3.92	2.9	3.6
Pandemic	20-22	No	Si	2.27	3.36	2.5	3.33	1.8	2.7
Pandemic	20-22	No	Si	3.36	3.73	3.17	4.17	2.9	4.2
Pandemic	20-22	No	Si	2.45	4.09	3.25	4.67	2.8	4
Pandemic	23-25	Si	Si	3.82	3.82	3.25	3.92	3.5	3.9
Pandemic	20-22	No	No	2.36	3.73	2	4.33	2.3	4.7
Pandemic	20-22	No	No	2.64	3.45	2.42	3.75	2.7	3.9
Pandemic	20-22	No	No	2.55	3.64	2.67	3.92	2.7	3.6
Pandemic	20-22	No	No	3	3.18	2.08	2.92	1.9	2.9
Pandemic	20-22	No	No	1.73	3.91	1.33	3.92	1.3	4
Pandemic	20-22	No	Si	4	4.18	4.08	4.33	3.5	4.2
Pandemic	23-25	No	No	2.45	3.91	3.42	3.58	3	4
Pandemic	20-22			2.09	3.73	2	3.58	1	3.4
Pandemic	23-25	Si	No	3.45	3.64	3.67	3.75	3	3.9
